# Supplementary material for: Mandibular Arch Morphology in Normodivergent Patients With Impacted Maxillary Canines: A Case‐Control Study
Source: Int J Dent. 2026 May 26;2026:8335110. doi: 10.1155/ijod/8335110 (PMC13202603; doi:10.1155/ijod/8335110)
Supplement: Supplementary file 1 — Supporting Information 1 RAW DATA: Excel file containing the study’s raw data. [file IJOD-2026-8335110-s001.xlsx]

## Sheet: Foglio1
ARGOMEPG	SNGOME PG	ANTER ANGLES SUM PG	POSTER ANGLES SUMPG	ARGOMEBG	SNGOME BG	ANTER ANGLES SUM BG	POSTER ANGLES SUMBG	ARGOMECG	SNGOME CG	ANTER ANGLES SUM CG	POSTER ANGLES SUMCG
121.95	30.665	137.68	221.49	140.9	29.611	128.44	220.72	132.5	30.55	128.5	232.45
132.75	29.182	115.42	224.29	133.1	28.65	124.89	241.93	132.55	29.818	143.98	214.85
131.35	29.287	125.33	221.57	121.5	28.775	117.41	231.84	124.9	29.923	139.08	223.3
116.55	29.476	138.42	210.2	112.8	29.026	110.98	222.51	133.6	30.104	123.31	236.52
121.05	29.623	134.97	223.6	122.6	29.213	107.97	226.5	126.1	30.247	139.74	221.59
119.35	29.77	127.63	227.61	127.2	29.401	125.88	232.37	131	30.3901	128.36	232.25
119.15	29.918	139.18	209.27	123.3	29.588	128.23	220.85	121.8	30.532	132.08	225.39
132.45	30.065	127.4	213.9	121.3	29.776	125.26	231.23	125.85	30.675	131.2	232.01
127.05	30.212	144.08	227.87	114.9	29.964	121.41	215.26	125.95	30.818	140.79	215.92
121.55	30.359	131.71	202.12	124.2	30.151	119.72	224.1	130.7	30.961	122.99	237.79
113.95	30.506	124.62	204.39	125.65	30.339	121.37	235.95	118.75	31.104	126.32	233.57
131.85	30.653	138.88	218.28	136.7	30.526	133.68	216.21	126.9	31.247	138.01	221.79
122.95	30.8	127.83	218.42	119.8	30.714	110.9	233.31	129.6	31.39	132.82	226.09
132.65	30.947	125.54	216.28	131.6	30.902	122.08	241.64	131.1	31.532	133.68	229.22
108.1	31.094	143.54	213.59	133.6	31.089	104.58	216.71	135.1	31.675	139.19	220.62
116.85	31.242	133.86	203.34	134	31.277	123.27	227.25	123	31.818	141.09	219.35
124.15	31.389	136.47	210.49	115.6	31.465	128.54	222.43	124.1	31.961	130.53	228.54
133.8	31.536	133.38	226.69	133.7	31.652	104.89	225.53	135.3	32.104	137.34	224.36
133.15	31.683	131.38	211.57	137.6	31.8402	117.51	230.03	125.3	32.247	133.12	225.87
114.75	31.83	138.53	220.2	129.6	32.027	100.98	221.05	127.4	32.389	148.22	211.82
120.95	31.977	140.41	220.1	129.2	32.2155	137.97	218.19	145.5	32.532	139.9	221.21
118.15	32.124	137.87	220.31	121.9	32.4031	135.88	221.38	115.5	32.675	125.78	235.36
118.45	32.271	137.05	207.57	136.6	32.59	128.53	225.87	131.9	32.818	128.07	231.5
133.45	32.418	134.34	215	120.3	32.778	125.06	223.56	121.4	32.961	131.62	230.1
126.45	32.566	132.17	229.77	131.8	32.965	111.41	227.64	138.9	33.104	140.33	222.28
125.25	32.713	126.12	222.12	151.5	33.153	139.72	235.19	132.65	33.247	148.02	212.79
113.25	32.86	145.52	224.39	130.6	33.3412	136.37	217.02	125.75	33.389	137.46	224.21
133.25	33.007	124.56	227.23	118.9	33.528	133.78	232.75	126.05	33.532	140.75	216.44
122.05	33.154	137.75	213.42	128.1	33.716	140.9	220.88	126.4	33.675	135.46	224.01
133.05	33.343	138.5	207.23	144	33.967	122.18	221.72	118.85	33.856	140.82	219.96
109.95	33.448	123.52	212.89	125.55	34.091	144.58	234.65	112.4	33.961	128.68	232.7
117.55	33.065	135.48	233.84	136.9	32.131	123.37	218.01	122.2	33.23	135.12	224.32
